# Supplementary material for: An Activated Dendritic-Cell-Related Gene Signature Indicative of Disease Prognosis and Chemotherapy and Immunotherapy Response in Colon Cancer Patients
Source: Int J Mol Sci. 2023 Nov 3;24(21):15959. doi: 10.3390/ijms242115959 (PMC10647347; doi:10.3390/ijms242115959)
Supplement: Supplementary file 1 [file ijms-24-15959-s001.zip]

Archive with 1 entries (1 files):
- ijms-2605913-supplementary.pdf
